# Supplementary material for: Colloidal and Biological Characterization of Dual Drug-Loaded Smart Micellar Systems
Source: Polymers (Basel). 2024 Apr 24;16(9):1189. doi: 10.3390/polym16091189 (PMC11085147; doi:10.3390/polym16091189)
Supplement: Supplementary file 1 [file polymers-16-01189-s001.zip]

Archive with 1 entries (1 files):
- polymers-2963900-supplementary.pdf
